# Supplementary material for: Aminopeptidase secreted by Chromobacterium sp. Panama inhibits dengue virus infection by degrading the E protein
Source: PLoS Negl Trop Dis. 2018 Apr 25;12(4):e0006443. doi: 10.1371/journal.pntd.0006443 (PMC5937796; doi:10.1371/journal.pntd.0006443)
Supplement: S2 Table — (XLSX) [file pntd.0006443.s002.xlsx]

## Sheet: Fig1A
BHK-21		C6/36
Ctrl.	Csp_P	Ctrl.	Csp_P
1500000	0	6000000	400
1100000	0	8000000	400
800000	0	19000000	3000
1600000	0	14000000	7000
800000	0	12000000	10000
900000	0
1000000	100
500000	0
900000	0

## Sheet: FIg1B
Control	Butanol	Chloroform	Ethyl Acetate	Hexanes	Acetone	Acetonitrile	Ethanol	Methanol	Water
500000	100000	400000	300000	400000	140000	190000	180000	120000	100
400000	500000	800000	400000	500000	600000	700000	400000	170000	0
500000	300000	700000	400000	400000	300000	400000	300000	200000	100

## Sheet: Fig1C
37ºC		50ºC		70ºC		99ºC
Ctrl.	Csp_P	Ctrl.	Csp_P	Ctrl.	Csp_P	Ctrl.	Csp_P
2400000	0	17000000	0	13000000	2600000	13000000	12000000
2500000	0	11000000	0	10000000	2800000	15000000	13000000
11000000	0	12000000	0		2500000	10000000	10000000
80000000	0	8000000	0	14000000	110000000	70000000	130000000
90000000	0	9000000	0	16000000	80000000	80000000	110000000
22000000	0	16000000	0	100000000	100000000	130000000	21000000
2300000	0	1600000	300000	2700000	1200000	2300000	400000
1600000	0	1600000	410000	1300000	2300000	1300000	1200000
2500000	0	2200000	180000	1100000	1600000	700000	2000000

## Sheet: Fig1D
Ctrl.	Sup.	Pellet
230000	220000	300
190000	180000	400
800000	330000	0
1000000	500000	0
1600000	800000	0
900000	2000000	0
1600000	450000	0
800000	1300000	0
900000	1200000	0

## Sheet: Fig2A
pre-attachment		post-attachment
Ctrl.	Csp_P	Ctrl.	Csp_P
50000	0	190000	210000
60000	0	30000	160000
20000	0	50000	330000
20000	0	100000	50000
60000	200	90000	90000
40000	200	130000	130000
150000	100	100000	90000
170000	0	60000	70000
140000	100	50000	80000
110000	0	10000	60000
210000	100	20000	50000
190000	100	40000	50000

## Sheet: Fig4D
no inhibitor		bestatin		phosphoramidon
Ctrl.	Csp_P	Ctrl.	Csp_P	Ctrl.	Csp_P
500000	500	300000	400000	400000	120000
400000	700	400000	500000	800000	170000
500000	100	400000	400000	700000	200000
300000	200	300000	300000	300000	250000
500000	600	400000	300000	400000	290000
400000	500	300000	500000	400000	250000
